# Supplementary material for: SAR Study and Molecular Mechanism Investigation of Novel Naphthoquinone-furan-2-cyanoacryloyl Hybrids with Antitumor Activity
Source: Pharmaceutics. 2022 Oct 1;14(10):2104. doi: 10.3390/pharmaceutics14102104 (PMC9609996; doi:10.3390/pharmaceutics14102104)
Supplement: Supplementary file 1 [file pharmaceutics-14-02104-s001.zip]

Archive with 1 entries (1 files):
- pharmaceutics-1842667-supplementary.pdf
